# Supplementary material for: Assessment of Natural Occurrence and Risk of the Emerging Mycotoxin Moniliformin in South Korea
Source: Toxins (Basel). 2025 Jan 23;17(2):50. doi: 10.3390/toxins17020050 (PMC11860269; doi:10.3390/toxins17020050)
Supplement: Supplementary file 1 [file toxins-17-00050-s001.zip]

Archive with 1 entries (1 files):
- toxins-3403388-supplementary.pdf
